# Supplementary material for: cAMP and the Fibrous Sheath Protein CABYR (Ca2+-Binding Tyrosine-Phosphorylation-Regulated Protein) Is Required for 4D Sperm Movement
Source: Int J Mol Sci. 2022 Sep 13;23(18):10607. doi: 10.3390/ijms231810607 (PMC9502204; doi:10.3390/ijms231810607)
Supplement: Supplementary file 1 [file ijms-23-10607-s001.zip]

Archive with 1 entries (1 files):
- ijms-1858342-supplementary Movie S1.avi
